# Supplementary material for: Rescue of bacterial motility using two- and three-species FliC chimeras
Source: J Bacteriol. 2025 Aug 11;207(9):e00517-24. doi: 10.1128/jb.00517-24 (PMC12445082; doi:10.1128/jb.00517-24)
Supplement: Phylogeny S1 — Nexus file for phylogeny in Fig. 1. [file jb.00517-24-s0001.txt]

#NEXUS
begin taxa;
	dimensions ntax=224;
	taxlabels
	A0A011PKR8[&!color=#0033cc]
	A0A060M135[&!color=#00cc00]
	A0A068SKW2[&!color=#99ccff]
	A0A075LQ03[&!color=#00cc00]
	A0A089ISC2[&!color=#00cc00]
	A0A090GIX0[&!color=#99ccff]
	A0A097R3E3[&!color=#0099ff]
	A0A097R3E6
	A0A0A2UU24[&!color=#00cc00]
	A0A0B4XSQ5[&!color=#0099ff]
	A0A0B5ATV0[&!color=#00cc00]
	A0A0C1U5W0[&!color=#00cc00]
	A0A0C4YJU9[&!color=#0033cc]
	A0A0D1UZA7[&!color=#00cc00]
	A0A0F0KTF1[&!color=#cccc00]
	A0A0F7HGI8[&!color=#0099ff]
	A0A0F7PLH2[&!color=#99ccff]
	A0A0F7PSK9[&!color=#99ccff]
	A0A0H2LPQ1[&!color=#0033cc]
	A0A0H2W3V7
	A0A0H2W557[&!color=#0099ff]
	A0A0J5L8F5[&!color=#0099ff]
	A0A0L8EPX1[&!color=#0033cc]
	A0A0M1UXU2[&!color=#00cc00]
	A0A0M9WYS2[&!color=#00cc00]
	A0A0N1M6S9[&!color=#cccc00]
	A0A0P1LFZ6[&!color=#990099]
	A0A0Q3VJ72[&!color=#00cc00]
	A0A0Q5VVX1[&!color=#99ccff]
	A0A0Q8QF64[&!color=#cccc00]
	A0A0W0Y6W5[&!color=#0099ff]
	A0A0W0Z4Q4[&!color=#0099ff]
	A0A109ZYG5[&!color=#99ccff]
	A0A157ZPM0[&!color=#0033cc]
	A0A159ZY06[&!color=#0099ff]
	A0A172ZLG1[&!color=#00cc00]
	A0A174LX20[&!color=#00cc00]
	A0A1B3NH42[&!color=#99ccff]
	A0A1B7K164[&!color=#0099ff]
	A0A1D8RTZ3[&!color=#0099ff]
	A0A1G6I0Q9[&!color=#0033cc]
	A0A1G6N8F6[&!color=#0033cc]
	A0A1G9RCC4[&!color=#00cc00]
	A0A1H0I679[&!color=#0099ff]
	A0A1H0S1I9[&!color=#0033cc]
	A0A1H3BQX3[&!color=#0099ff]
	A0A1H4GYJ8[&!color=#cccc00]
	A0A1H7ESR4[&!color=#0033cc]
	A0A1H7N2K9[&!color=#cccc00]
	A0A1H7SR86[&!color=#00cc00]
	A0A1I2LZ86[&!color=#00cc00]
	A0A1I5SEH6[&!color=#ff0033]
	A0A1I5V6X8[&!color=#00cc00]
	A0A1K1NPV5[&!color=#0099ff]
	A0A1M4N526[&!color=#99ccff]
	A0A1M4ULD1[&!color=#00cc00]
	A0A1M5GKY2[&!color=#990099]
	A0A1M6P0N3[&!color=#00cc00]
	A0A1N6WG11[&!color=#00cccc]
	A0A1N6X4R6[&!color=#00cccc]
	A0A1Q2LGX7[&!color=#ff0033]
	A0A1V0DIG2[&!color=#990099]
	A0A1W6U856[&!color=#0099ff]
	A0A1X0T2E2[&!color=#99ccff]
	A0A1X9SU80[&!color=#ff0033]
	A0A233RIQ8[&!color=#0099ff]
	A0A235FEI7[&!color=#00cc00]
	A0A239CFI0[&!color=#00cc00]
	A0A239EXV6[&!color=#00cc00]
	A0A240C461[&!color=#0099ff]
	A0A261TY49[&!color=#0033cc]
	A0A265DVH4
	A0A2D5TUG3[&!color=#ff9900]
	A0A2D5VAN6[&!color=#ff9900]
	A0A2E3YHZ6[&!color=#990099]
	A0A2E5PVL3[&!color=#ff9900]
	A0A2E7ZFL6[&!color=#ff9900]
	A0A2E9MM15[&!color=#990099]
	A0A2G6BUX3[&!color=#990099]
	A0A2M6Z7G7[&!color=#990099]
	A0A2N4UB76[&!color=#0033cc]
	A0A2N5YCI6[&!color=#0099ff]
	A0A2N8KNA4[&!color=#0033cc]
	A0A2P2BPI5[&!color=#00cc00]
	A0A2R4N3V8[&!color=#00cc00]
	A0A2R8ARW2[&!color=#99ccff]
	A0A2S4HD43[&!color=#0099ff]
	A0A2S6VRF9[&!color=#0099ff]
	A0A2S7UX09[&!color=#0099ff]
	A0A2T4II37[&!color=#0033cc]
	A0A2T5G481[&!color=#00cc00]
	A0A2U1T3S1[&!color=#cccc00]
	A0A2U8FFQ7[&!color=#ff0033]
	A0A2X3BA71[&!color=#ff0033]
	A0A316EWL4[&!color=#0033cc]
	A0A317L0K0[&!color=#00cc00]
	A0A343JC60[&!color=#00cc00]
	A0A345LVA9
	A0A346XUJ3[&!color=#cccc00]
	A0A352RJX6[&!color=#ff9900]
	A0A354FIG9[&!color=#ff9900]
	A0A354FLK2[&!color=#ff9900]
	A0A358UYE0[&!color=#990099]
	A0A371AQP4[&!color=#00cc00]
	A0A372NIZ1[&!color=#99ccff]
	A0A376ABY1[&!color=#99ccff]
	A0A377J410[&!color=#ff0033]
	A0A377PZW4[&!color=#ff0033]
	A0A378JZY0[&!color=#0099ff]
	A0A379SNI8
	A0A381DJZ2[&!color=#ff0033]
	A0A3B8MQU3[&!color=#990099]
	A0A3D0TIU8[&!color=#ff9900]
	A0A3M1IKW4[&!color=#990099]
	A0A3M2DIQ5[&!color=#ff9900]
	A0A3M8HEA3[&!color=#00cc00]
	A0A401UHH8[&!color=#00cc00]
	A0A419V8U1[&!color=#00cc00]
	A0A432GCD2[&!color=#ff9900]
	A0A448SWX6
	A0A450CI96[&!color=#00cc00]
	A0A4P6US30[&!color=#00cc00]
	A0A4P7J4X0[&!color=#0099ff]
	A0A4Q7DDP7[&!color=#cccc00]
	A0A4R2K396[&!color=#00cc00]
	A0A4S5J9Z9[&!color=#99ccff]
	A0A4Y6PSU9[&!color=#ff9900]
	A0A4Y6UWU7[&!color=#00cc00]
	A0A511W7Z1[&!color=#00cc00]
	A0A520PI66[&!color=#ff9900]
	A0A523CDT3[&!color=#ff9900]
	A0A553SIW3[&!color=#00cc00]
	A0A556RHD9
	A0A562BX08[&!color=#0033cc]
	A0A5B8XRQ3[&!color=#ff9900]
	A0A5C1QGF4[&!color=#00cccc]
	A0A5C6QWZ6[&!color=#0099ff]
	A0A5C8KYL4[&!color=#ff0033]
	A0A5J5FTF7[&!color=#0099ff]
	A0A5S5C8V1[&!color=#00cc00]
	A0A6G5QEK0[&!color=#ff0033]
	A0A6G8G007[&!color=#cccc00]
	A0A6L9JKD0
	A0A6L9JN54[&!color=#0099ff]
	A0A6M0Q7G5[&!color=#00cc00]
	A0A7C8LE12[&!color=#00cc00]
	A0A7H9CLH2[&!color=#ff0033]
	A0A7W0BXJ9[&!color=#00cc00]
	A0A7X6DFD3[&!color=#0033cc]
	A0A841HMV7[&!color=#0099ff]
	A0A844Q3P1[&!color=#00cc00]
	A0A845QY17[&!color=#00cc00]
	A0A971TVQ5[&!color=#ff9900]
	A4XW74[&!color=#0099ff]
	A5F672[&!color=#0099ff]
	A8BSM2[&!color=#ff0033]
	B0SSZ4[&!color=#00cccc]
	B2LSN7[&!color=#0099ff]
	B9JRQ4[&!color=#99ccff]
	C6RGY9[&!color=#ff0033]
	C8PN19[&!color=#00cccc]
	C9XV84
	D0MGE6[&!color=#990099]
	D3T750[&!color=#00cc00]
	D3V305
	D9SPW2[&!color=#00cc00]
	E1SGQ7[&!color=#0099ff]
	E1SUP4[&!color=#0099ff]
	E4Q2T8[&!color=#00cc00]
	F8EWL9[&!color=#00cccc]
	F8FJ48[&!color=#00cc00]
	G0AIL6[&!color=#0033cc]
	G0GFW3[&!color=#00cccc]
	G3XGR2[&!color=#cccc00]
	I0XA62[&!color=#00cccc]
	I2JKD8[&!color=#0099ff]
	I3WZ62[&!color=#99ccff]
	K1KPE0[&!color=#00cc00]
	L0NAZ6[&!color=#99ccff]
	M4NGQ8[&!color=#0099ff]
	N9WHE2[&!color=#00cc00]
	O51941[&!color=#00cccc]
	P04949[&!color=#0099ff]
	P06176[&!color=#0099ff]
	P0A0S1[&!color=#ff0033]
	P13118[&!color=#99ccff]
	P16328
	P21184[&!color=#0099ff]
	P21991[&!color=#00cccc]
	P22251[&!color=#ff0033]
	P24216
	P50612[&!color=#ff0033]
	P52616[&!color=#0099ff]
	P53606[&!color=#0099ff]
	P56964[&!color=#ff0033]
	P80583[&!color=#00cc00]
	Q06064[&!color=#0033cc]
	Q06971[&!color=#0099ff]
	Q07911[&!color=#ff0033]
	Q085P0[&!color=#0099ff]
	Q08860[&!color=#0099ff]
	Q0JYN0
	Q1MLE1[&!color=#99ccff]
	Q1YLM4[&!color=#99ccff]
	Q2RZA2[&!color=#990099]
	Q2RZA3[&!color=#990099]
	Q3J1U0[&!color=#99ccff]
	Q56572[&!color=#0099ff]
	Q5KV70[&!color=#00cc00]
	Q5WX06[&!color=#0099ff]
	Q79HP6[&!color=#ff0033]
	Q893U2[&!color=#00cc00]
	Q9K2Y6[&!color=#0099ff]
	Q9XB38[&!color=#ff0033]
	R7AF36[&!color=#00cc00]
	S3UPA4[&!color=#00cccc]
	T0QGF2[&!color=#0099ff]
	U2RQJ6[&!color=#cccc00]
	U3B383[&!color=#0099ff]
	U3U1Q5
	W1IMN6[&!color=#0099ff]
	W4V3R6[&!color=#00cc00]
	W6RVV6[&!color=#00cc00]
	W8HZE0[&!color=#99ccff]
;
end;
begin trees;
	tree tree_1 = [&R] (Q0JYN0:4.168352,(((((((A0A345LVA9:4.86507,(((((A0A971TVQ5[&!color=#ff0033]:6.892521,(A0A2R8ARW2[&!color=#3366ff]:2.502208,(((A0A090GIX0[&!color=#3366ff]:2.147102,(Q1YLM4[&!color=#ff0033]:0.917937,(((W8HZE0[&!color=#ff0033]:0.660778,A0A4S5J9Z9[&!color=#ff0033]:0.939804)[&!color=#ff0033]:0.340483,((((I3WZ62[&!color=#ff0033]:0.401604,A0A0Q5VVX1[&!color=#ff0033]:0.850963)[&!color=…
end;
begin figtree;
	set appearance.backgroundColorAttribute="Default";
	set appearance.backgroundColour=#ffffff;
	set appearance.branchColorAttribute="User selection";
	set appearance.branchColorGradient=false;
	set appearance.branchLineWidth=2.0;
	set appearance.branchMinLineWidth=0.0;
	set appearance.branchWidthAttribute="Fixed";
	set appearance.foregroundColour=#000000;
	set appearance.hilightingGradient=false;
	set appearance.selectionColour=#2d3680;
	set branchLabels.colorAttribute="User selection";
	set branchLabels.displayAttribute="Branch times";
	set branchLabels.fontName="Agency FB";
	set branchLabels.fontSize=8;
	set branchLabels.fontStyle=0;
	set branchLabels.isShown=false;
	set branchLabels.significantDigits=4;
	set layout.expansion=0;
	set layout.layoutType="RECTILINEAR";
	set layout.zoom=0;
	set legend.attribute=null;
	set legend.fontSize=10.0;
	set legend.isShown=false;
	set legend.significantDigits=4;
	set nodeBars.barWidth=4.0;
	set nodeBars.displayAttribute=null;
	set nodeBars.isShown=false;
	set nodeLabels.colorAttribute="User selection";
	set nodeLabels.displayAttribute="Node ages";
	set nodeLabels.fontName="Agency FB";
	set nodeLabels.fontSize=8;
	set nodeLabels.fontStyle=0;
	set nodeLabels.isShown=false;
	set nodeLabels.significantDigits=4;
	set nodeShapeExternal.colourAttribute="User selection";
	set nodeShapeExternal.isShown=false;
	set nodeShapeExternal.minSize=10.0;
	set nodeShapeExternal.scaleType=Width;
	set nodeShapeExternal.shapeType=Circle;
	set nodeShapeExternal.size=4.0;
	set nodeShapeExternal.sizeAttribute="Fixed";
	set nodeShapeInternal.colourAttribute="User selection";
	set nodeShapeInternal.isShown=false;
	set nodeShapeInternal.minSize=10.0;
	set nodeShapeInternal.scaleType=Width;
	set nodeShapeInternal.shapeType=Circle;
	set nodeShapeInternal.size=4.0;
	set nodeShapeInternal.sizeAttribute="Fixed";
	set polarLayout.alignTipLabels=false;
	set polarLayout.angularRange=0;
	set polarLayout.rootAngle=0;
	set polarLayout.rootLength=100;
	set polarLayout.showRoot=true;
	set radialLayout.spread=0.0;
	set rectilinearLayout.alignTipLabels=false;
	set rectilinearLayout.curvature=0;
	set rectilinearLayout.rootLength=100;
	set scale.offsetAge=0.0;
	set scale.rootAge=1.0;
	set scale.scaleFactor=1.0;
	set scale.scaleRoot=false;
	set scaleAxis.automaticScale=true;
	set scaleAxis.fontSize=8.0;
	set scaleAxis.isShown=false;
	set scaleAxis.lineWidth=1.0;
	set scaleAxis.majorTicks=5.0;
	set scaleAxis.minorTicks=2.5;
	set scaleAxis.origin=0.0;
	set scaleAxis.reverseAxis=false;
	set scaleAxis.showGrid=true;
	set scaleBar.automaticScale=true;
	set scaleBar.fontSize=17.0;
	set scaleBar.isShown=true;
	set scaleBar.lineWidth=2.0;
	set scaleBar.scaleRange=3.0;
	set tipLabels.colorAttribute="User selection";
	set tipLabels.displayAttribute="Names";
	set tipLabels.fontName="Agency FB";
	set tipLabels.fontSize=7;
	set tipLabels.fontStyle=0;
	set tipLabels.isShown=true;
	set tipLabels.significantDigits=4;
	set trees.order=false;
	set trees.orderType="increasing";
	set trees.rooting=true;
	set trees.rootingType="User Selection";
	set trees.transform=false;
	set trees.transformType="cladogram";
end;
