# Supplementary material for: Rescue of bacterial motility using two- and three-species FliC chimeras
Source: J Bacteriol. 2025 Aug 11;207(9):e00517-24. doi: 10.1128/jb.00517-24 (PMC12445082; doi:10.1128/jb.00517-24)
Supplement: Phylogeny S2 — Nexus file for phylogeny in Fig. S1. [file jb.00517-24-s0002.txt]

#NEXUS
Begin trees; [Treefile created Thu May 8 06:06:31 2025]
	Translate
		1 A0A0T7CLJ8,
		2 Q0JYN0,
		3 A0A345LVA9,
		4 A0A0H2W3V7,
		5 U3U1Q5,
		6 A0A265DVH4,
		7 A0A556RHD9,
		8 P24216,
		9 A0A379SNI8,
		10 P16328,
		11 C9XV84,
		12 A0A448SWX6,
		13 A0A097R3E6,
		14 D3V305,
		15 A0A6L9JKD0,
		16 A0A7X1LFA5,
		17 R5DQW4,
		18 R7LKV4,
		19 A0A2E3EK77,
		20 A0A1I3EFG9,
		21 B7AV79,
		22 A0A160PC40,
		23 A0A833L887,
		24 A0A2T1HUE9,
		25 A0A2K9N8F6,
		26 A0A1E5Q9J5,
		27 A0A7C9QUW7,
		28 S9S816,
		29 A0A1E3GZ41,
		30 A0A222F3R7,
		31 A0A178I3C1,
		32 A0A327L1D5,
		33 A0A1V5DS20,
		34 A0A1V4WUU2,
		35 A0A1M3NLW4,
		36 A0A5C8RW19,
		37 A0A380W5W3,
		38 A0A679IXP4,
		39 A0A1Q2YWB0,
		40 A0A541BYD1,
		41 B6IXT2,
		42 A0A839V5C7,
		43 A0A251ZZK3,
		44 A0A067Z6S1,
		45 A0A149TK70,
		46 A0A511B0H5,
		47 A0A4Y3MAL7,
		48 A0A7C8HIU1,
		49 A0A2U1V4C5,
		50 V4RM81,
		51 A0A2G5QRK6,
		52 V4QM84,
		53 A0A2R7L8Q3,
		54 A0A0J8A910,
		55 A0A845BJU8,
		56 A0A1V2H3T5,
		57 A0A433J416,
		58 A0A5A7N8K4,
		59 A0A7Y3W539,
		60 A0A7Y3RL00,
		61 A0A7Y3RK39,
		62 K9H7H3,
		63 A0A2R8BWU1,
		64 A0A6N6JF48,
		65 A0A399RA52,
		66 A0A1Y5SUM4,
		67 A0A6C1T2T6,
		68 A0A3B0M8C9,
		69 A0A086MDK4,
		70 E6YGG8,
		71 A0A1U9MG91,
		72 A0A3S2YJP5,
		73 A0A2W4R2S9,
		74 A0A165XIT7,
		75 A0A503TJK4,
		76 A0A2P8NAN6,
		77 A0A371WZW5,
		78 A0A0Q5GHU3,
		79 A0A7W6C0Q7,
		80 A0A175R6C5,
		81 A0A0S2EWW3,
		82 A0A0Q6BHT7,
		83 A0A1N6XSF1,
		84 A0A1R3TC85,
		85 U6B7C6,
		86 A0A546XIF3,
		87 A0A095VMV9,
		88 A0A6N8A0D0,
		89 A0A1D7TW07,
		90 A0A7W6EI21,
		91 A0A1M7ZF40,
		92 A8II99,
		93 A0A7W9FIZ3,
		94 A0A6M0HNE3,
		95 H1KDW4,
		96 A0A0J6T9D5,
		97 A0A7Y5RM39,
		98 A0A2P6FS26,
		99 Q7UKW5,
		100 A0A367XEN8,
		101 A0A5Q2MFU7,
		102 A0A4R6WV95,
		103 A0A2S4M5H4,
		104 A4YXY3,
		105 A0A2A5AWY9,
		106 A0A2S8GI46,
		107 A0A7W6R9J7,
		108 A0A6N6JV90,
		109 A0A6B3RLW5,
		110 A0A7W4YUE3,
		111 A0A255XPJ2,
		112 A0A1G7Q536,
		113 B6IXT1,
		114 A0A1Z8KSI0,
		115 A0A353X600,
		116 A0A848W4L3,
		117 A0A2K9NFY2,
		118 A0A1V0PWA2,
		119 A0A564G2M5,
		120 A0A4R7BJP1,
		121 A0A2E2YB23,
		122 Q46PF4,
		123 M4U4N6,
		124 A0A0N8RMW5,
		125 J0L6B2,
		126 A0A2D3WC19,
		127 A0A0D2HSQ3,
		128 K9CGD4,
		129 A0A5A8F504,
		130 A0A7V4A8Z2,
		131 A0A532DG45,
		132 A0A3M2BAQ9,
		133 A0A7V4ARK5,
		134 A0A1N6GTS6,
		135 A0A2G6N9H2,
		136 F2LY21,
		137 A0A7C6BQ02,
		138 A0A7C6R772,
		139 A0A410Q612,
		140 A0A386H4Q6,
		141 Q97H04,
		142 A0A0D1AN29,
		143 A0A7Z9TSX2,
		144 A0A1F6H3Q3,
		145 A0A1D8GGJ5,
		146 A0A419T4D1,
		147 A0A1X9MF75,
		148 A0A6I2SIZ5,
		149 A0A1T5CDA8,
		150 A0A3A9SNE5,
		151 A0A1V5DSW2,
		152 A0A7C7CUU3,
		153 A0A2G6MS67,
		154 A0A7C8AZ14,
		155 A0A3D1AJQ5,
		156 A0A7Z9URA8,
		157 A0A5C5ZLX8,
		158 A0A7V8E1I1,
		159 A0A1D2X6E2,
		160 A0A3M8FWK4,
		161 A0A3A4PGF7,
		162 A0A2E9M074,
		163 A0A101XQH9,
		164 A0A0N0I9M3,
		165 A0A6M9PVF8,
		166 A0A5E4X4Y0,
		167 H6QXN7,
		168 A0A3N0ZNS5,
		169 A0A2D9FQD6,
		170 A0A2D7N8D1,
		171 A0A2D7NBL5,
		172 A0A7V4J357,
		173 A0A7V5P8U6,
		174 A0A2N2N3M7,
		175 A0A660YJE5,
		176 A0A660YD32,
		177 A0A1C2IJ18,
		178 A0A1G6P4S2,
		179 A0A1W1HBB1,
		180 A0A1W1HEZ6,
		181 A0A1P8KQD6,
		182 A0A0C2VAP8,
		183 A0A7C7NWG9,
		184 A0A2D3VW32,
		185 A0A7Y0UH38,
		186 A0A848RW24,
		187 A0A292SUA6,
		188 A0A292SFD8,
		189 A0A292RPQ6,
		190 A0A292RVJ1,
		191 A0A292SB69,
		192 A0A1M6G381,
		193 A0A3D0Z9T5,
		194 A0A7V3SCZ3,
		195 A0A3S5JX63,
		196 A0A7Y6Y7S4,
		197 A3Y6H1,
		198 A0A377DSD1,
		199 G5QYH1,
		200 A0A7V2TUV3,
		201 A0A2H0QJ31,
		202 A0A1M5AUB6,
		203 A0A7Y0YIY8,
		204 A0A7X9FTC6,
		205 A0A315BBP1,
		206 A0A6M9PY74,
		207 A0A1V5VF65,
		208 A0A7V4EMH6,
		209 A0A3D1YN03,
		210 A0A0T9P427,
		211 A0A2U0SXC5,
		212 A0A330LPL3,
		213 A0A291TLR9,
		214 A1T0K6,
		215 A0A368LJN5,
		216 A0A7Y3YPI3,
		217 A0A7Y4CL70,
		218 A0A3D3BLE0,
		219 A0A3D2AP29,
		220 S6GLD6,
		221 A0A7Y7CUJ8,
		222 A0A1Z8UB78,
		223 A0A3D1ZK62,
		224 A0A2E8KH92,
		225 A0A084EK87,
		226 A0A7W6C153,
		227 A0A0Q4GKU9,
		228 A0A0Q4IEY0,
		229 A0A345WNS3,
		230 A0A838L6Y4,
		231 A0A258H6C2,
		232 A0A355RDR4,
		233 A3V210,
		234 A0A1Y0EGE9,
		235 A0A1Y0EHA6,
		236 U4UVC9,
		237 J9DWZ2,
		238 A0A2M6VN42,
		239 A0A5C7ZFP7,
		240 A0A315BQM6,
		241 A0A2D5U4F8,
		242 A0A293NNF8,
		243 A0A293NK44,
		244 A0A2E6G8I6,
		245 A0A081G0L0,
		246 A0A859CUD2,
		247 J1QHY0,
		248 A0A0J1GLJ2,
		249 A0A178KJI0,
		250 A0A562I005,
		251 A0A365PRR4,
		252 A0A2P6JIL6,
		253 A0A1I4JL19,
		254 A0A7Z2V300,
		255 A0A6C0TVG0,
		256 A0A3A6TTM2,
		257 A0A1Y6M9I9,
		258 A0A3S4TNL2,
		259 A0A2P7R331,
		260 A0A2T5PIT0,
		261 A0A191YY24,
		262 A0A5E7CS74,
		263 A0A1H6U1I2,
		264 A0A0X8GQU8,
		265 A0A4V0XGL1,
		266 A0A4Q2IW20,
		267 A0A2A4WI06,
		268 A0A7R7GL77,
		269 A0A3S0DGT2,
		270 Q6AJQ8,
		271 A0A7W0HLU7,
		272 A0A2S9X1I7,
		273 A0A2R5EFF9,
		274 A0A1T1HG48,
		275 A0A7X5TRW3,
		276 A0A7C9IYG0,
		277 A0A518U9M4,
		278 A0A7C9K1D7,
		279 A0A7Y4RTG7,
		280 A0A0L7N862,
		281 A0A2D4S1I4,
		282 A0A0Q4QMK3,
		283 A0A4S3KJK9,
		284 A0A0Q9PS19,
		285 A0A1H6W6C9,
		286 A0A127F857,
		287 A0A2W4PJJ5,
		288 A0A2G2LWL0,
		289 A0A096GVJ5,
		290 A3J9S7,
		291 A0A2A9FRK9,
		292 A0A160FP20,
		293 A0A1E3LBK6,
		294 A0A522JF49,
		295 A0A4P7CQQ8,
		296 A0A3P0MUF1,
		297 A0A6S7CS69,
		298 A0A4P7KSA3,
		299 A0A4P7KSD0,
		300 A0A2Z2HAV9,
		301 U2EI76,
		302 A0A2Z3J6M2,
		303 A0A2N1ANP5,
		304 A0A368UW67,
		305 A0A7T0EMC7,
		306 A0A2N7TUD3,
		307 A0A0G4JXK7,
		308 A0A1Q8T3P5,
		309 A0A3S0YAV0,
		310 A0A4Y4F0T1,
		311 A0A1M7G565,
		312 A0A6F8U8L6,
		313 A0A3B7L642,
		314 A0A6M4FHB9,
		315 W7Q9F3,
		316 W0HPG8,
		317 A0A4R1NCI0,
		318 A0A8B4GC98,
		319 A0A6B2FQ25,
		320 A0A4U6LSU8,
		321 W7NLL6,
		322 A0A0L7T0A6,
		323 A0A5B0KF9,
		324 A0A0J5L8F5,
		325 A0FLL2,
		326 A0A261RXD3,
		327 A0A1I0BB99,
		328 A0A1I0APZ8,
		329 A0A1I0EWJ5,
		330 A0A1H7ESR4,
		331 A0A843YQ73,
		332 A0A2U1CIY0,
		333 A0A379TAB4,
		334 A0A0J1R606,
		335 A0A7Z0MFE5,
		336 A0A410G9H0,
		337 A0A378XEZ8,
		338 A0A853H4X4,
		339 A0A7Z0NJI6,
		340 B4EYK5,
		341 A0A446D1F4,
		342 A0A0C6P263,
		343 R4NIZ0,
		344 A0A0H3NP14,
		345 A0A4P5Y2G2,
		346 A0A349JCP2,
		347 A0A651GJH6,
		348 A0A1P8WPE3,
		349 A0A5C6FWX3,
		350 A0A5C6ECL4,
		351 A0A5C5X9F0,
		352 A0A2E2BXN6,
		353 A0A660PQH0,
		354 A0A7X6XRG0,
		355 A0A833D0S5,
		356 A0A1V5ED12,
		357 A0A7C4N1K8,
		358 A0A7C3E6B1,
		359 A0A7S7SIB5,
		360 A0A7V3I6J0,
		361 A0A2P6WDA8,
		362 A0A2V9VBK1,
		363 A0A4R1L7F2,
		364 A0A2N9LAJ0,
		365 A0A7L5A9P8,
		366 A0A1I6MG25,
		367 A0A7W7Z9Y0,
		368 A0A653A3E5,
		369 A0A660UPG0,
		370 A0A7V0ZA15,
		371 A0A0S8HQ64,
		372 A0A1N6GTN2,
		373 A0A1N6DSH1,
		374 A0A7C8LWJ2,
		375 A0A1N6I6L2,
		376 A0A0D2JP89,
		377 D6STZ6,
		378 A0A212JX77,
		379 G7Q747,
		380 T2GB80,
		381 A0A846LPT0,
		382 A0A239INS3,
		383 A0A4R9A392,
		384 A0A378P9Y5,
		385 A0A285F290,
		386 A0A7W4TIQ7,
		387 A0A2N5ZBQ9,
		388 A0A522N9C2,
		389 A0A522PEG0,
		390 A0A522N5D0,
		391 A0A7Y3P1R2,
		392 A0A7U9WQL0,
		393 A0A2E3I3H5,
		394 A0A7Z9QN63,
		395 A0A1H9A244,
		396 A0A358S8L4,
		397 A0A2E7RGN8,
		398 A0A2E9ZRY3,
		399 B5JEW5,
		400 A0A350QTU8,
		401 A0A2E6TSG0,
		402 A0A2D8I1U9,
		403 A0A2D8I4Z8,
		404 A0A2E9XKT9,
		405 A0A1Z8TYL7,
		406 A0A512H4G6,
		407 A0A4Q3ZKW5,
		408 A0A1I5CDX8,
		409 A0A1M7IAA1,
		410 A0A6N7ZX03,
		411 A0A839CT04,
		412 G4WVB2,
		413 A0A2E7JZM6,
		414 A0A521GVE6,
		415 A0A1G7WZ39,
		416 A0A2E3C2L6,
		417 A0A2E3C4Y8,
		418 A0A4Q3WM63,
		419 A0A2D6ENQ3,
		420 A0A3B9VHH6,
		421 A0A6N4R0E2,
		422 A0A4Q3WPW9,
		423 A0A2A5DRG2,
		424 A0A1Y6CJ43,
		425 A0A5J6MP41,
		426 A0A7Y5VQ37,
		427 A0A3M2F162,
		428 A0A1I2P486,
		429 A0A4S2HLP1,
		430 A0A7U9SBI2,
		431 Q2EI98,
		432 W8Y115,
		433 A0A328LI80,
		434 A0A1W6A6D7,
		435 A0A0J1KJE5,
		436 A0A3L7K156,
		437 A0A2E3LX27,
		438 W3AR57,
		439 A0A2E4X2D5,
		440 A0A0S3QRL1,
		441 A0A2N6D5Q5,
		442 A0A2E9RQE8,
		443 A0A429X9S9,
		444 B1L2V7,
		445 A0A2D5QR59,
		446 A0A2D7F189,
		447 A0A3R7WV23,
		448 A0A0M0HRU7,
		449 A0A6L6IHB9,
		450 A0A2S9VFF2,
		451 A0A5C7TR62,
		452 A0A847HHI6,
		453 A0A352M3Y5,
		454 A0A6A8H0C6,
		455 G5ZZR5,
		456 A0A1V6ADG4,
		457 A0A7C6PNN3,
		458 H5UQW0,
		459 A0A7Y6NNS9,
		460 A0A1M5W8G0,
		461 U5SAS1,
		462 A0A1X7N298,
		463 A0A0A7RLX7,
		464 A0A3Q8CEH5,
		465 A0A0A7REW5,
		466 A0A0R1M799,
		467 A0A0R1ME27,
		468 A0A2H5YWG1,
		469 A0A7C1JVU3,
		470 A0A354ZDY6,
		471 A0A4P7GSP8,
		472 A0A2S5EBQ1,
		473 A0A832JW99,
		474 A0A7V6UXN0,
		475 A0A0D8I6Z6,
		476 W4PYP7,
		477 A0A1S2MB22,
		478 A0A142D6I2,
		479 A0A1Q5P2A4,
		480 A0A2C1JLI0,
		481 A0A0D8I6K7,
		482 A0A1F8UIT7,
		483 A0A2G2M4I9,
		484 A0A1V2M974,
		485 A0A348N4V9,
		486 A0A318EQG4,
		487 A0A3C0VUK4,
		488 R9JKG8,
		489 A0A177L2M3,
		490 A0A7X0HWM7,
		491 G7V5X1,
		492 T0BS79,
		493 A0A349ML25,
		494 A0A2E6VPL2,
		495 A0A7Y5SE81,
		496 A0A315XC98,
		497 A0A3D1HDS2,
		498 R5LM81,
		499 A0A6L9H2A5,
		500 A0A3A9G406,
		501 A0A3A8TZ67,
		502 I5ARS2,
		503 I5ARE8,
		504 A0A542AGU0,
		505 A0A0K9NBX7,
		506 A0A136WFM5,
		507 A0A2S6HXU6,
		508 A0A417HP98,
		509 A0A6I2RNL8,
		510 R9M600,
		511 A0A810QF70,
		512 A0A1B7LMZ9,
		513 A0A1S9CSW3,
		514 A0A1V2MG11,
		515 A0A1V2YJ60,
		516 A0A1V2YD49,
		517 A0A7U9SLV3,
		518 A0A255IDQ1,
		519 N2AAA5,
		520 A0A7C6XW72,
		521 A0A1I5EE55,
		522 A0A1H9Y7F1,
		523 A0A354ID12,
		524 A0A3A9GRU2,
		525 A0A371IJ89,
		526 A0A1H6SPL2,
		527 A0A373LTP1,
		528 R6Z1E5,
		529 A0A3D0HMN5,
		530 R6LSW7,
		531 A0A3R5YYR2,
		532 R9KD61,
		533 R9KYZ0,
		534 A0A1M5YYA0,
		535 A0A7U9WU23,
		536 A0A3A8ZGG7,
		537 A0A3A9A6N7,
		538 A0A416NQU1,
		539 A0A1C5P0A8,
		540 A0A412Q726,
		541 A0A1I6YF65,
		542 A0A1I0YLR0,
		543 A0A1G5CB26,
		544 A0A1G5GII5,
		545 A0A1H6AAG7,
		546 A0A4R1R4W6,
		547 A0A1I7GTU3,
		548 A0A1M5WDU6,
		549 R9L2R2,
		550 A0A1I1GIC7,
		551 A0A1H7LIC9,
		552 A0A1T5D4G7,
		553 A0A2E8GZJ1,
		554 V8QVM6,
		555 A0A1Q9LL96,
		556 B8FTT3,
		557 T4VSI1,
		558 A0A6I2UMM5,
		559 A0A1H6ZP27,
		560 A0A6I2UDE4,
		561 A0A357Y770,
		562 A0A1M6UN91,
		563 A0A5D6WUU1,
		564 A0A1H3ZGP3,
		565 A0A3N9UJ17,
		566 A0A841T487,
		567 A0A5M9WTZ3,
		568 A0A371P5H3,
		569 A0A852UHQ3,
		570 A0A511WWA1,
		571 A0A285T2L5,
		572 A0A3D2X8R4,
		573 A0A0A8X1I8,
		574 W7LHD0,
		575 A0A845DT28,
		576 A0A1T5CYC9,
		577 A0A3D9GC40,
		578 M8D9K1,
		579 W4EHU0,
		580 A0A1H1WN91,
		581 A0A1H4RR27,
		582 A0A0L6ZDI9,
		583 A0A0R3JUR5,
		584 A0A1D3TUR0,
		585 A0A1S9CG41,
		586 U6SM35,
		587 A0A4Y8L654,
		588 A0A2G5X9V5,
		589 A0A8B4BTU0,
		590 A0A0A5G121,
		591 A0A0V8GIN4,
		592 A0A0Q9M8N2,
		593 A0A0Q9NAL0,
		594 A0A179SWR9,
		595 A0A0U1KKE0,
		596 A0A1E5LDN5,
		597 A0A0L6JT76,
		598 A0A1F8UHK1,
		599 K2FIA0,
		600 A0A6A8D891,
		601 A0A1B1S0P2,
		602 A0A098ERD6,
		603 A0A838CUJ3,
		604 A0A1F8UFR4,
		605 A0A5M9P0P1,
		606 A0A6I7F6E0,
		607 A0A1R1BTF0,
		608 A0A6N8B400,
		609 A0A511Z6D0,
		610 A0A0M1N2A3,
		611 A0A1I1YI97,
		612 A0A840QNT8,
		613 A0A226C317,
		614 A0A0T2IG48,
		615 A0A0J1DIS3,
		616 A0A7X7S8Z7,
		617 A0A2S8R6Z7,
		618 A0A0G3W515,
		619 A0A514LKR8,
		620 A0A0C7NR61
;
	tree Bioperl_1 = [&R] (((1:2.793592348,((2:1.790909980,3:1.477354694):0.188749929[0.452],(4:0.440760862,((5:0.602707611,6:1.925653361):0.174523540[0.936],((7:1.386200493,(8:0.428337699,(9:0.179431207,10:0.262239540):0.499284370[1.000]):0.163824603[0.862]):0.104125449[0.924],(11:0.912893335,((12:0.391563306,13:0.413906835):0.279841074[0.997],(14:1.166790758,15:0.312312651):0.764601868[1.000]):0.08…
End;
